# Supplementary material for: Mutational signatures associated with exposure to carcinogenic microplastic compounds bisphenol A and styrene oxide
Source: NAR Cancer. 2021 Mar 1;3(1):zcab004. doi: 10.1093/narcan/zcab004 (PMC7936647; doi:10.1093/narcan/zcab004)
Supplement: zcab004_Supplemental_Files [file zcab004_supplemental_files.zip]

Archive with 2 entries (2 files):
- f.Supplementary_Figures_NAR.pdf
- Supplementary table_NARC_0205.xlsx
