# Supplementary material for: Mutational signatures associated with exposure to carcinogenic microplastic compounds bisphenol A and styrene oxide
Source: NAR Cancer. 2021 Mar 1;3(1):zcab004. doi: 10.1093/narcan/zcab004 (PMC7936647; doi:10.1093/narcan/zcab004)
Supplement: zcab004_Supplemental_Files [file zcab004_supplemental_files.zip › Supplementary table_NARC_0205.xlsx]

## Sheet: ST1
Supplementary Table S1. Cell line or tissue used as the source of experimental material.
	source	type	link
HEK 293T	Kidney	Normal cell line	http://genome.ucsc.edu/ENCODE/cellTypes.html
IMR-90	Lung	Normal cell line	http://genome.ucsc.edu/ENCODE/cellTypes.html
Hep-G2	Liver	Cancer cell line	http://genome.ucsc.edu/ENCODE/cellTypes.html
LICA-CN	Liver	cancer tissue	https://dcc.icgc.org/releases/release_28/Projects/
LICA-FR	Liver	cancer tissue	https://dcc.icgc.org/releases/release_28/Projects/
LIAD-FR	Liver	cancer tissue	https://dcc.icgc.org/releases/release_28/Projects/
KIRP-US	Kidney	cancer tissue	https://dcc.icgc.org/releases/release_28/Projects/
KIRC-US	Kidney	cancer tissue	https://dcc.icgc.org/releases/release_28/Projects/
KICH-US	Kidney	cancer tissue	https://dcc.icgc.org/releases/release_28/Projects/
COCA-CN	Colorectal	cancer tissue	https://dcc.icgc.org/releases/release_28/Projects/
COAD-US	Colon	cancer tissue	https://dcc.icgc.org/releases/release_28/Projects/
ESAD-UK	Esophageal	cancer tissue	https://dcc.icgc.org/releases/release_28/Projects/
PRAD-CA	Prostate	cancer tissue	https://dcc.icgc.org/releases/release_28/Projects/
BLCA-US	Bladder	cancer tissue	https://dcc.icgc.org/releases/release_28/Projects/
AML-US	Blood	cancer tissue	https://dcc.icgc.org/releases/release_28/Projects/
CESC-US	Cervical	cancer tissue	https://dcc.icgc.org/releases/release_28/Projects/
LUSC-KR	Lung	cancer tissue	https://dcc.icgc.org/releases/release_28/Projects/
SKCM-US	Skin	cancer tissue	https://dcc.icgc.org/releases/release_28/Projects/
GBM-US	Brain	cancer tissue	https://dcc.icgc.org/releases/release_28/Projects/
UCEC-US	Uterine	cancer tissue	https://dcc.icgc.org/releases/release_28/Projects/
BOCA-UK	Bone	cancer tissue	https://dcc.icgc.org/releases/release_28/Projects/
BRCA-US	Breast	cancer tissue	https://dcc.icgc.org/releases/release_28/Projects/

## Sheet: ST2
Supplementary Table S2. Summary of whole-genome sequencing parameters and somatic mutation calling.
Sample ID	media treated	DMSO	H-BPA-1-1	H-BPA-1-2	H-BPA-1-3	H-SO-1-1	H-SO-1-2	H-SO-1-3	H-SO-1-4
Concentration	HEK293T untreated	100uM DMSO	100uM DMSO+BPA	100uM DMSO+BPA	100uM DMSO+BPA	100uM DMSO+SO	100uM DMSO+SO	100uM DMSO+SO	100uM DMSO+SO
Sequencing statistics
read counts	765261668	799122228	1240238142	1238268292	1255900522	1210510608	1149168358	1328737530	1257578106
Reads mapped (%)	97.88	98.62	96.46	97.54	96.2	97.29	97.59	97.51	98.195
Mean mapping quality	55.81	56.77	54.83	55.59	54.65	55.34	55.62	55.35	56.29
mean coverage	26.51	28.71	31.07	42.64	33.89	35.86	40.8	35.97	46.31
Single Base Substitution
SBS(total mutations)	NA	282	364	480	427	495	439	527	765
SBS(mutations per million)	NA	0.08787	0.113421	0.149566	0.133051	0.15424	0.136791	0.164211	0.238371
Dinucluotide substitution
DBS(total mutations)	NA	211	290	514	309	313	430	280	420
DBS(mutations per million)	NA	0.0657467	0.0903628	0.160472	0.0962831	0.0975295	0.133986	0.0872468	0.131182
Indel
InDel(total mutations)	NA	715	780	1028	876	1239	891	1272	937
InDel(mutations per million)	NA	0.222791	0.243668	0.320321	0.274204	0.386067	0.277632	0.39635	0.291965
Structure Variation
Deletion	NA	3	3	2	7	4	3	4	5
Duplication	NA	3	6	2	3	0	2	0	7
Translocation	NA	9	591	48	842	163	22	464	40
Inversion	NA	0	0	0	0	0	0	0	0

## Sheet: ST3
Supplementary Table S3. Human cancer cohorts from ICGC databases.
Catelogy	ICGC cohort	Abbreviation	Sample sizes
High risk of exposure to microplastic components	Liver Cancer - CN	LICA-CN	112
	Liver Cancer - FR	LICA-FR	49
	Benign Liver Tumour - FR	LIAD-FR	5
	Kidney Renal Papillary Cell Carcinoma - US	KIRP-US	33
	Kidney Renal Clear Cell Carcinoma - US	KIRC-US	37
	Kidney Chromophobe - US	KICH-US	45
	Colorectal Cancer - CN	COCA-CN	30
	Colon Adenocarcinoma - US	COAD-US	44
	Esophageal Adenocarcinoma - UK	ESAD-UK	423
	Bladder Urothelial Cancer - US	PRAD-CA	328
Low risk of exposure to microplastic components	Prostate Adenocarcinoma - CA	BLCA-US	23
	Acute Myeloid Leukemia - US	AML-US	156
	Cervical Squamous Cell Carcinoma - US	CESC-US	20
	Lung Cancer - KR	LUSC-KR	30
	Skin Cutaneous melanoma - US	SKCM-US	37
	Brain Glioblastoma Multiforme - US	GBM-US	41
	Uterine Corpus Endometrial Carcinoma- US	UCEC-US	51
	Bone Cancer - UK	BOCA-UK	64
	Breast Cancer - US	BRCA-US	91

## Sheet: ST4
Supplementary Table S4. SBS, DBS, InDel and SV frequencies in different genomic, epigenomic, nuclear localization and replication timing contexts in each of BPA and SO-treated sample.
Treatment	Context	SBS numbers	DBS numbers	InDel numbers	SV numbers	SBS frequency	DBS frequency	InDel frequency	SV frequency	Context length
H-BPA-1-1	Whole gene	198	126	467	850	1.34732e-07	8.57387e-08	3.17777e-07	5.78396e-07	1469582182
H-BPA-1-2	Whole gene	259	244	556	83	1.76241e-07	1.66034e-07	3.78339e-07	5.64786e-08	1469582182
H-BPA-1-3	Whole gene	219	128	482	1181	1.49022e-07	8.70996e-08	3.27984e-07	8.0363e-07	1469582182
H-SO-1-1	Whole gene	265	149	710	240	1.80323e-07	1.01389e-07	4.8313e-07	1.63312e-07	1469582182
H-SO-1-2	Whole gene	249	204	467	33	1.69436e-07	1.38815e-07	3.17777e-07	2.24554e-08	1469582182
H-SO-1-3	Whole gene	268	132	756	704	1.82365e-07	8.98214e-08	5.14432e-07	4.79048e-07	1469582182
H-SO-1-4	Whole gene	402	195	526	82	2.73547e-07	1.32691e-07	3.57925e-07	5.57982e-08	1469582182
H-BPA-1-1	Exon	2	3	13	76	2.09098e-08	3.13647e-08	1.35914e-07	7.94573e-07	95648808
H-BPA-1-2	Exon	10	9	20	6	1.04549e-07	9.40942e-08	2.09098e-07	6.27295e-08	95648808
H-BPA-1-3	Exon	6	3	14	122	6.27295e-08	3.13647e-08	1.46369e-07	1.2755e-06	95648808
H-SO-1-1	Exon	5	11	26	23	5.22746e-08	1.15004e-07	2.71828e-07	2.40463e-07	95648808
H-SO-1-2	Exon	3	7	20	3	3.13647e-08	7.31844e-08	2.09098e-07	3.13647e-08	95648808
H-SO-1-3	Exon	5	4	32	79	5.22746e-08	4.18197e-08	3.34557e-07	8.25938e-07	95648808
H-SO-1-4	Exon	11	7	20	3	1.15004e-07	7.31844e-08	2.09098e-07	3.13647e-08	95648808
H-BPA-1-1	Repeats	279	206	562	817	1.93331e-07	1.42746e-07	3.89433e-07	5.66133e-07	1443123440
H-BPA-1-2	Repeats	376	367	770	80	2.60546e-07	2.54309e-07	5.33565e-07	5.54353e-08	1443123440
H-BPA-1-3	Repeats	361	210	644	1370	2.50152e-07	1.45518e-07	4.46254e-07	9.4933e-07	1443123440
H-SO-1-1	Repeats	411	214	899	242	2.84799e-07	1.48289e-07	6.22954e-07	1.67692e-07	1443123440
H-SO-1-2	Repeats	352	311	656	56	2.43915e-07	2.15505e-07	4.5457e-07	3.88047e-08	1443123440
H-SO-1-3	Repeats	435	194	936	738	3.0143e-07	1.34431e-07	6.48593e-07	5.11391e-07	1443123440
H-SO-1-4	Repeats	617	322	702	102	4.27545e-07	2.23127e-07	4.86445e-07	7.068e-08	1443123440
H-BPA-1-1	Strong heterochromatin	53	54	111	196	1.06257e-07	1.08262e-07	2.22538e-07	3.92951e-07	498790148
H-BPA-1-2	Strong heterochromatin	61	97	148	18	1.22296e-07	1.94471e-07	2.96718e-07	3.60873e-08	498790148
H-BPA-1-3	Strong heterochromatin	59	53	106	236	1.18286e-07	1.06257e-07	2.12514e-07	4.73145e-07	498790148
H-SO-1-1	Strong heterochromatin	64	45	165	43	1.28311e-07	9.02183e-08	3.308e-07	8.62086e-08	498790148
H-SO-1-2	Strong heterochromatin	49	73	112	11	9.82377e-08	1.46354e-07	2.24543e-07	2.20534e-08	498790148
H-SO-1-3	Strong heterochromatin	79	40	157	66	1.58383e-07	8.01941e-08	3.14762e-07	1.3232e-07	498790148
H-SO-1-4	Strong heterochromatin	105	74	107	26	2.10509e-07	1.48359e-07	2.14519e-07	5.21261e-08	498790148
H-BPA-1-1	Weak heterochromatin	32	41	77	175	7.97126e-08	1.02132e-07	1.91809e-07	4.35928e-07	401442059
H-BPA-1-2	Weak heterochromatin	42	98	138	11	1.04623e-07	2.4412e-07	3.43761e-07	2.74012e-08	401442059
H-BPA-1-3	Weak heterochromatin	51	39	128	272	1.27042e-07	9.71498e-08	3.1885e-07	6.77557e-07	401442059
H-SO-1-1	Weak heterochromatin	64	44	134	46	1.59425e-07	1.09605e-07	3.33797e-07	1.14587e-07	401442059
H-SO-1-2	Weak heterochromatin	46	65	110	10	1.14587e-07	1.61916e-07	2.74012e-07	2.49102e-08	401442059
H-SO-1-3	Weak heterochromatin	73	35	150	136	1.81844e-07	8.71857e-08	3.73653e-07	3.38779e-07	401442059
H-SO-1-4	Weak heterochromatin	69	49	131	17	1.7188e-07	1.2206e-07	3.26324e-07	4.23473e-08	401442059
H-BPA-1-1	Intermediate chromatin	57	51	95	252	1.41651e-07	1.2674e-07	2.36084e-07	6.26245e-07	402398357
H-BPA-1-2	Intermediate chromatin	78	69	150	19	1.93838e-07	1.71472e-07	3.72765e-07	4.72169e-08	402398357
H-BPA-1-3	Intermediate chromatin	62	46	126	297	1.54076e-07	1.14315e-07	3.13123e-07	7.38075e-07	402398357
H-SO-1-1	Intermediate chromatin	66	46	173	47	1.64017e-07	1.14315e-07	4.29922e-07	1.168e-07	402398357
H-SO-1-2	Intermediate chromatin	81	66	156	12	2.01293e-07	1.64017e-07	3.87676e-07	2.98212e-08	402398357
H-SO-1-3	Intermediate chromatin	70	35	190	94	1.73957e-07	8.69785e-08	4.72169e-07	2.33599e-07	402398357
H-SO-1-4	Intermediate chromatin	139	56	147	17	3.45429e-07	1.39166e-07	3.6531e-07	4.22467e-08	402398357
H-BPA-1-1	Weak euchromatin	37	13	82	128	1.89127e-07	6.64501e-08	4.19147e-07	6.54278e-07	195635585
H-BPA-1-2	Weak euchromatin	33	25	97	16	1.68681e-07	1.27789e-07	4.9582e-07	8.17847e-08	195635585
H-BPA-1-3	Weak euchromatin	35	28	80	190	1.78904e-07	1.43123e-07	4.08924e-07	9.71194e-07	195635585
H-SO-1-1	Weak euchromatin	41	26	120	55	2.09573e-07	1.329e-07	6.13385e-07	2.81135e-07	195635585
H-SO-1-2	Weak euchromatin	30	39	81	2	1.53346e-07	1.9935e-07	4.14035e-07	1.02231e-08	195635585
H-SO-1-3	Weak euchromatin	41	19	145	136	2.09573e-07	9.71193e-08	7.41174e-07	6.9517e-07	195635585
H-SO-1-4	Weak euchromatin	49	29	89	13	2.50466e-07	1.48235e-07	4.54927e-07	6.64501e-08	195635585
H-BPA-1-1	Strong euchromatin	169	112	374	800	1.38959e-07	9.20914e-08	3.07519e-07	6.57796e-07	1216183164
H-BPA-1-2	Strong euchromatin	243	208	448	61	1.99805e-07	1.71027e-07	3.68366e-07	5.01569e-08	1216183164
H-BPA-1-3	Strong euchromatin	201	122	400	1221	1.65271e-07	1.00314e-07	3.28898e-07	1.00396e-06	1216183164
H-SO-1-1	Strong euchromatin	254	130	584	232	2.0885e-07	1.06892e-07	4.80191e-07	1.90761e-07	1216183164
H-SO-1-2	Strong euchromatin	223	171	391	35	1.83361e-07	1.40604e-07	3.21498e-07	2.87786e-08	1216183164
H-SO-1-3	Strong euchromatin	240	131	581	699	1.97339e-07	1.07714e-07	4.77724e-07	5.74749e-07	1216183164
H-SO-1-4	Strong euchromatin	370	189	418	70	3.0423e-07	1.55404e-07	3.43698e-07	5.75571e-08	1216183164
H-BPA-1-1	Nuclear interior	212	121	497	1062	1.59862e-07	9.12423e-08	3.74772e-07	8.00821e-07	1326139594
H-BPA-1-2	Nuclear interior	256	193	591	83	1.93042e-07	1.45535e-07	4.45654e-07	6.25877e-08	1326139594
H-BPA-1-3	Nuclear interior	241	137	519	1621	1.8173e-07	1.03307e-07	3.91362e-07	1.22234e-06	1326139594
H-SO-1-1	Nuclear interior	269	140	747	287	2.02844e-07	1.0557e-07	5.63289e-07	2.16418e-07	1326139594
H-SO-1-2	Nuclear interior	247	165	512	44	1.86255e-07	1.24421e-07	3.86083e-07	3.3179e-08	1326139594
H-SO-1-3	Nuclear interior	284	135	771	950	2.14155e-07	1.01799e-07	5.81387e-07	7.16365e-07	1326139594
H-SO-1-4	Nuclear interior	420	190	554	89	3.16709e-07	1.43273e-07	4.17754e-07	6.71121e-08	1326139594
H-BPA-1-1	Nuclear periphery	50	91	169	414	4.9985e-08	9.09727e-08	1.68949e-07	4.13876e-07	1000300175
H-BPA-1-2	Nuclear periphery	72	154	279	36	7.19784e-08	1.53954e-07	2.78916e-07	3.59892e-08	1000300175
H-BPA-1-3	Nuclear periphery	81	94	224	584	8.09757e-08	9.39718e-08	2.23933e-07	5.83825e-07	1000300175
H-SO-1-1	Nuclear periphery	97	84	312	99	9.69709e-08	8.39748e-08	3.11906e-07	9.89703e-08	1000300175
H-SO-1-2	Nuclear periphery	63	112	243	20	6.29811e-08	1.11966e-07	2.42927e-07	1.9994e-08	1000300175
H-SO-1-3	Nuclear periphery	90	62	296	265	8.9973e-08	6.19814e-08	2.95911e-07	2.6492e-07	1000300175
H-SO-1-4	Nuclear periphery	114	100	230	41	1.13966e-07	9.997e-08	2.29931e-07	4.09877e-08	1000300175
H-BPA-1-1	Early replication	128	60	283	238	2.1888e-07	1.026e-07	4.83929e-07	4.06979e-07	584796519
H-BPA-1-2	Early replication	152	81	327	21	2.5992e-07	1.3851e-07	5.59169e-07	3.59099e-08	584796519
H-BPA-1-3	Early replication	132	64	286	262	2.25719e-07	1.0944e-07	4.89059e-07	4.48019e-07	584796519
H-SO-1-1	Early replication	166	60	393	47	2.83859e-07	1.026e-07	6.72029e-07	8.03698e-08	584796519
H-SO-1-2	Early replication	135	84	279	8	2.30849e-07	1.4364e-07	4.77089e-07	1.368e-08	584796519
H-SO-1-3	Early replication	151	58	404	86	2.5821e-07	9.91798e-08	6.90839e-07	1.4706e-07	584796519
H-SO-1-4	Early replication	222	84	286	17	3.79619e-07	1.4364e-07	4.89059e-07	2.90699e-08	584796519
H-BPA-1-1	Late replication	45	57	102	185	8.58452e-08	1.08737e-07	1.94582e-07	3.52919e-07	524199435
H-BPA-1-2	Late replication	64	113	142	24	1.22091e-07	2.15567e-07	2.70889e-07	4.57841e-08	524199435
H-BPA-1-3	Late replication	55	64	121	180	1.04922e-07	1.22091e-07	2.30828e-07	3.43381e-07	524199435
H-SO-1-1	Late replication	60	66	157	29	1.1446e-07	1.25906e-07	2.99504e-07	5.53225e-08	524199435
H-SO-1-2	Late replication	61	93	110	10	1.16368e-07	1.77413e-07	2.09844e-07	1.90767e-08	524199435
H-SO-1-3	Late replication	70	57	142	37	1.33537e-07	1.08737e-07	2.70889e-07	7.05838e-08	524199435
H-SO-1-4	Late replication	100	100	118	20	1.90767e-07	1.90767e-07	2.25105e-07	3.81534e-08	524199435

## Sheet: ST5
Supplementary Table S5. Counts of DMSO treated SBS and BPA/SO treated SBS.
SBS	DMSO	H-BPA-1-1	H-BPA-1-2	H-BPA-1-3	H-SO-1-1	H-SO-1-2	H-SO-1-3	H-SO-1-4
A[C>A]A	6	6	7	14	13	9	14	10
A[C>A]C	1	4	3	3	5	2	5	5
A[C>A]G	0	2	0	2	2	1	2	1
A[C>A]T	1	1	3	1	6	2	1	2
C[C>A]A	6	11	10	15	13	8	10	16
C[C>A]C	3	3	3	7	7	6	5	3
C[C>A]G	0	2	0	2	0	2	3	5
C[C>A]T	2	5	4	7	8	5	6	6
G[C>A]A	1	9	3	12	4	6	11	6
G[C>A]C	3	3	0	6	3	2	1	3
G[C>A]G	0	3	1	2	2	2	2	2
G[C>A]T	1	6	2	4	3	1	2	3
T[C>A]A	26	25	14	34	24	15	22	36
T[C>A]C	2	5	2	12	2	4	8	1
T[C>A]G	1	2	1	1	1	0	1	1
T[C>A]T	0	8	0	1	6	5	2	5
A[C>G]A	4	2	4	2	4	2	7	5
A[C>G]C	1	1	1	0	1	1	3	2
A[C>G]G	2	1	1	0	0	1	2	2
A[C>G]T	2	3	3	1	2	1	3	3
C[C>G]A	1	0	1	2	1	1	2	1
C[C>G]C	3	1	0	0	3	1	1	4
C[C>G]G	1	2	2	2	2	1	4	2
C[C>G]T	2	1	2	2	0	2	2	0
G[C>G]A	0	1	1	1	0	3	3	2
G[C>G]C	1	3	2	0	0	2	0	2
G[C>G]G	0	1	3	1	3	2	0	2
G[C>G]T	2	2	3	2	1	1	2	2
T[C>G]A	0	0	5	1	2	0	3	2
T[C>G]C	0	1	0	3	2	2	2	2
T[C>G]G	0	0	0	1	2	1	0	5
T[C>G]T	0	5	6	3	3	5	4	8
A[C>T]A	5	7	8	10	10	10	16	14
A[C>T]C	1	4	6	2	3	3	5	6
A[C>T]G	2	3	6	5	2	5	3	11
A[C>T]T	2	1	7	3	5	5	10	8
C[C>T]A	3	8	4	3	6	3	7	9
C[C>T]C	2	6	4	7	4	4	6	7
C[C>T]G	3	7	5	10	9	3	9	8
C[C>T]T	6	10	7	5	8	7	5	10
G[C>T]A	1	2	4	3	7	4	4	10
G[C>T]C	3	4	5	2	4	9	4	9
G[C>T]G	4	3	4	5	9	4	7	11
G[C>T]T	3	5	6	3	1	5	5	7
T[C>T]A	2	1	7	6	3	4	6	8
T[C>T]C	6	7	9	6	16	9	12	14
T[C>T]G	1	2	3	2	4	3	3	6
T[C>T]T	9	8	17	13	17	16	13	21
A[T>A]A	4	3	1	2	2	3	3	7
A[T>A]C	1	0	2	1	4	1	4	3
A[T>A]G	1	1	3	3	4	1	3	2
A[T>A]T	7	3	5	3	10	7	4	19
C[T>A]A	2	0	0	0	1	1	0	5
C[T>A]C	2	6	6	3	5	1	2	6
C[T>A]G	0	0	4	3	3	0	7	5
C[T>A]T	1	2	6	2	1	4	1	6
G[T>A]A	0	2	0	0	0	1	0	1
G[T>A]C	2	0	1	0	2	0	1	1
G[T>A]G	1	2	3	2	1	3	6	4
G[T>A]T	0	3	1	2	1	1	0	0
T[T>A]A	3	7	6	5	8	5	1	6
T[T>A]C	0	1	0	0	0	0	1	0
T[T>A]G	3	1	1	3	2	0	0	0
T[T>A]T	6	7	14	15	18	11	8	21
A[T>C]A	4	2	11	7	4	9	9	16
A[T>C]C	0	5	8	2	1	3	11	8
A[T>C]G	2	7	6	4	8	10	5	15
A[T>C]T	1	3	10	4	3	4	7	11
C[T>C]A	2	2	3	2	2	6	3	7
C[T>C]C	7	2	19	13	8	8	18	12
C[T>C]G	3	11	12	6	15	10	13	15
C[T>C]T	7	11	11	17	14	11	15	26
G[T>C]A	1	3	8	0	6	2	4	9
G[T>C]C	2	1	6	1	4	4	5	7
G[T>C]G	4	2	6	7	6	8	13	22
G[T>C]T	2	2	6	4	5	7	8	5
T[T>C]A	1	1	5	2	2	1	3	6
T[T>C]C	7	6	6	3	7	13	4	6
T[T>C]G	3	7	6	3	4	8	8	12
T[T>C]T	26	19	32	17	41	26	35	65
A[T>G]A	0	0	1	2	0	2	0	4
A[T>G]C	0	0	1	0	0	1	1	1
A[T>G]G	1	2	1	2	2	4	1	4
A[T>G]T	0	0	1	4	4	4	6	1
C[T>G]A	0	0	0	0	0	2	2	2
C[T>G]C	0	2	3	1	1	3	4	3
C[T>G]G	2	3	2	2	3	2	1	4
C[T>G]T	0	0	0	0	1	0	2	7
G[T>G]A	0	2	1	0	0	1	1	8
G[T>G]C	1	0	6	1	1	3	0	6
G[T>G]G	1	5	13	4	10	10	11	27
G[T>G]T	4	3	11	2	6	3	5	5
T[T>G]A	3	0	1	1	1	1	2	1
T[T>G]C	0	0	3	0	1	3	0	0
T[T>G]G	14	9	12	18	11	8	9	12
T[T>G]T	26	19	27	25	29	33	32	44

## Sheet: ST6
Supplementary Table S6. Counts of DMSO treated DBS and BPA/SO treated DBS.
DBS	DMSO	H-BPA-1-1	H-BPA-1-2	H-BPA-1-3	H-SO-1-1	H-SO-1-2	H-SO-1-3	H-SO-1-4
AC>CA	4	4	6	10	8	7	11	7
AC>CG	0	1	1	3	1	1	0	2
AC>CT	2	6	5	5	3	4	3	3
AC>GA	2	0	1	4	2	3	1	1
AC>GG	3	2	6	2	3	8	2	5
AC>GT	12	8	15	8	14	10	13	21
AC>TA	1	1	2	2	1	2	0	3
AC>TG	0	1	3	1	3	2	2	1
AC>TT	2	4	6	2	3	3	1	2
AT>CA	1	4	1	1	6	1	2	0
AT>CC	1	4	8	3	1	3	2	7
AT>CG	1	0	1	1	1	1	0	1
AT>GA	3	7	1	4	4	6	2	3
AT>GC	4	4	4	1	4	7	4	6
AT>TA	2	4	4	5	3	7	3	5
CC>AA	4	5	3	5	2	7	4	2
CC>AG	0	1	5	0	2	1	3	3
CC>AT	2	6	5	7	3	9	6	4
CC>GA	0	1	1	1	1	3	1	1
CC>GG	2	1	2	2	1	4	2	3
CC>GT	4	5	3	6	5	2	1	3
CC>TA	0	2	2	1	0	6	2	2
CC>TG	5	5	10	6	4	12	10	8
CC>TT	4	8	21	11	9	9	7	7
CG>AT	0	0	1	0	0	0	0	0
CG>GC	0	0	0	1	1	1	0	0
CG>GT	0	1	4	0	1	1	0	1
CG>TA	2	2	6	0	2	6	0	2
CG>TC	2	2	2	3	4	1	0	3
CG>TT	3	3	5	1	1	3	1	1
CT>AA	0	2	4	1	2	3	1	1
CT>AC	2	2	4	0	5	0	4	4
CT>AG	2	3	3	2	1	6	2	4
CT>GA	1	0	1	1	0	2	0	0
CT>GC	3	5	6	3	3	3	5	8
CT>GG	4	5	4	3	2	3	1	1
CT>TA	1	1	6	0	1	2	1	0
CT>TC	13	13	23	18	12	15	12	23
CT>TG	3	6	15	9	10	12	7	7
GC>AA	3	8	13	10	8	15	6	14
GC>AG	5	3	9	3	4	8	2	4
GC>AT	6	3	9	6	8	8	5	6
GC>CA	0	2	1	2	0	0	1	3
GC>CG	0	1	0	1	2	1	0	1
GC>TA	0	1	1	0	0	0	0	2
TA>AT	5	5	8	6	6	6	6	5
TA>CG	4	3	5	2	4	4	1	3
TA>CT	1	4	4	2	2	4	1	1
TA>GC	0	0	2	0	0	2	2	0
TA>GG	2	3	4	2	0	7	6	4
TA>GT	0	1	2	1	2	1	2	6
TC>AA	2	5	5	5	7	9	3	6
TC>AG	1	2	2	2	1	2	2	0
TC>AT	2	6	13	2	3	3	2	8
TC>CA	2	5	7	3	1	7	4	7
TC>CG	1	1	1	0	2	0	1	6
TC>CT	10	17	34	16	14	21	10	20
TC>GA	0	1	7	0	2	3	1	3
TC>GG	1	3	0	2	1	1	1	3
TC>GT	0	2	2	2	4	3	2	5
TG>AA	2	1	6	1	1	4	5	3
TG>AC	0	1	1	0	0	0	0	2
TG>AT	1	4	1	3	1	4	2	5
TG>CA	39	38	101	54	63	71	48	54
TG>CC	2	2	9	5	7	8	6	13
TG>CT	4	4	9	8	4	8	8	14
TG>GA	1	2	6	2	2	5	0	10
TG>GC	0	2	1	0	0	3	1	2
TG>GT	3	1	8	3	5	3	5	8
TT>AA	8	8	15	11	11	8	11	18
TT>AC	1	1	3	4	2	2	2	2
TT>AG	0	1	0	0	2	1	1	1
TT>CA	2	3	4	2	1	1	2	3
TT>CC	5	7	9	9	4	10	9	11
TT>CG	0	5	3	1	2	6	2	1
TT>GA	0	1	0	1	3	2	3	2
TT>GC	2	2	4	2	2	9	0	6
TT>GG	1	2	5	3	3	4	1	3

## Sheet: ST7
Supplementary Table S7. Counts of DMSO treated indels and BPA/SO treated InDels.
InDel	DMSO	H-BPA-1-1	H-BPA-1-2	H-BPA-1-3	H-SO-1-1	H-SO-1-2	H-SO-1-3	H-SO-1-4
DEL:C:1:0	23	7	16	19	19	17	21	25
DEL:C:1:1	3	6	4	0	2	6	4	5
DEL:C:1:2	0	0	0	1	0	2	1	1
DEL:C:1:3	1	0	0	3	2	0	1	2
DEL:C:1:4	1	1	1	1	0	0	0	1
DEL:C:1:5+	8	12	6	7	9	5	9	7
DEL:T:1:0	10	7	12	12	9	11	15	26
DEL:T:1:1	2	2	1	2	2	2	3	6
DEL:T:1:2	1	0	2	4	3	0	2	3
DEL:T:1:3	0	1	0	2	1	0	1	1
DEL:T:1:4	2	0	3	4	0	2	3	4
DEL:T:1:5+	421	502	588	520	757	523	735	451
INS:C:1:0	4	1	5	2	2	4	2	8
INS:C:1:1	0	1	0	0	0	1	0	1
INS:C:1:2	0	0	0	0	0	0	0	0
INS:C:1:3	0	0	0	0	0	0	1	0
INS:C:1:4	0	0	1	0	0	0	0	0
INS:C:1:5+	1	0	2	3	0	0	0	1
INS:T:1:0	14	7	14	13	17	12	10	15
INS:T:1:1	0	1	1	2	1	1	2	1
INS:T:1:2	1	1	0	0	1	0	1	0
INS:T:1:3	1	1	1	0	2	0	0	0
INS:T:1:4	1	0	0	0	0	0	1	1
INS:T:1:5+	17	22	16	32	40	17	49	11
DEL:repeats:2:0	6	8	6	10	12	4	8	13
DEL:repeats:2:1	6	2	7	3	5	2	3	6
DEL:repeats:2:2	1	2	1	0	0	0	0	1
DEL:repeats:2:3	0	0	0	1	1	0	2	0
DEL:repeats:2:4	1	0	1	2	2	1	2	1
DEL:repeats:2:5+	107	121	241	169	252	194	266	226
DEL:repeats:3:0	3	1	1	5	3	5	6	6
DEL:repeats:3:1	1	1	1	0	2	0	5	2
DEL:repeats:3:2	0	0	0	0	1	1	1	0
DEL:repeats:3:3	0	0	0	0	0	0	1	1
DEL:repeats:3:4	0	2	0	0	1	0	3	1
DEL:repeats:3:5+	9	12	11	9	11	6	15	8
DEL:repeats:4:0	2	2	2	0	2	1	1	1
DEL:repeats:4:1	0	1	0	0	0	1	1	0
DEL:repeats:4:2	0	0	0	1	1	0	0	0
DEL:repeats:4:3	1	1	0	3	2	1	1	1
DEL:repeats:4:4	2	2	1	1	0	1	3	1
DEL:repeats:4:5+	8	7	21	8	11	13	26	11
DEL:repeats:5+:0	4	2	5	2	6	3	4	6
DEL:repeats:5+:1	1	1	2	0	0	1	0	0
DEL:repeats:5+:2	0	0	0	1	1	2	0	2
DEL:repeats:5+:3	0	0	0	0	0	0	0	0
DEL:repeats:5+:4	0	0	0	0	0	0	0	1
DEL:repeats:5+:5+	0	0	0	0	0	0	1	0
INS:repeats:2:0	14	5	6	5	10	3	9	12
INS:repeats:2:1	0	1	1	0	1	1	0	2
INS:repeats:2:2	0	1	2	0	0	0	1	1
INS:repeats:2:3	0	0	0	0	0	0	0	0
INS:repeats:2:4	0	1	0	1	0	0	0	0
INS:repeats:2:5+	7	8	10	10	8	10	11	6
INS:repeats:3:0	2	1	4	1	3	8	5	3
INS:repeats:3:1	0	1	0	0	0	0	0	0
INS:repeats:3:2	0	0	0	0	0	0	0	0
INS:repeats:3:3	0	0	0	0	0	0	0	0
INS:repeats:3:4	0	0	0	0	0	0	0	0
INS:repeats:3:5+	1	0	0	1	1	0	2	1
INS:repeats:4:0	2	0	2	1	6	4	2	5
INS:repeats:4:1	1	0	1	0	0	0	1	0
INS:repeats:4:2	0	0	0	0	0	0	0	0
INS:repeats:4:3	0	0	1	0	0	0	0	2
INS:repeats:4:4	0	0	0	0	0	1	0	0
INS:repeats:4:5+	0	0	0	1	0	2	1	0
INS:repeats:5+:0	13	7	4	2	12	4	6	19
INS:repeats:5+:1	0	1	0	0	1	1	0	0
INS:repeats:5+:2	0	0	0	0	1	0	1	0
INS:repeats:5+:3	0	0	0	0	0	0	0	1
INS:repeats:5+:4	0	0	1	0	0	0	0	0
INS:repeats:5+:5+	0	0	0	1	0	0	0	1
DEL:MH:2:1	7	6	8	5	2	7	4	10
DEL:MH:3:1	0	2	1	0	3	1	2	3
DEL:MH:3:2	1	1	3	1	2	2	6	4
DEL:MH:4:1	1	2	1	0	0	2	2	3
DEL:MH:4:2	0	0	0	0	0	0	1	2
DEL:MH:4:3	0	1	1	0	1	0	2	1
DEL:MH:5+:1	2	1	4	2	0	3	3	2
DEL:MH:5+:2	0	1	0	0	1	1	1	1
DEL:MH:5+:3	0	1	1	1	0	1	1	0
DEL:MH:5+:4	0	2	3	1	3	0	1	0
DEL:MH:5+:5+	1	0	1	1	4	1	0	0

## Sheet: ST8
Supplementary Table S8. Structural variation data from ICGC databases.
Group	ICGC cohort	Abbreviation	Sample sizes
BOCA	Soft Tissue cancer - Ewing sarcoma - FR	BOCA-FR	96
	Bone Cancer - UK	BOCA-UK	6
BRCA	Breast ER+ and HER2- Cancer - EU/UK	BRCA-EU	505
	Breast Cancer - FR	BRCA-FR	71
	Breast Triple Negative/Lobular Cancer - UK	BRCA-UK	29
LIRI	Liver Cancer - RIKEN, JP	LIRI-JP	190
OV	Ovarian Cancer - AU	OV-AU	115
PACA	Pancreatic Cancer - AU	PACA-AU	178
	Pancreatic Cancer - CA	PACA-CA	247
	Pancreatic Cancer Endocrine neoplasms - AU	PAEN-AU	46
	Pancreatic Endocrine Neoplasms - IT	PAEN-IT	36
PRAD	Early Onset Prostate Cancer - DE	EOPC-DE	11
	Prostate Adenocarcinoma - CA	PRAD-CA	326
	Prostate Cancer - Adenocarcinoma - FR	PRAD-FR	25
	Prostate Adenocarcinoma - UK	PRAD-UK	261
